# Supplementary material for: RE-AIM (Reach, Effectiveness, Adoption, Implementation, and Maintenance) Evaluation of the Use of Activity Trackers in the Clinical Care of Adults Diagnosed With a Chronic Disease: Integrative Systematic Review
Source: J Med Internet Res. 2023 Nov 13;25:e44919. doi: 10.2196/44919 (PMC10682916; doi:10.2196/44919)
Supplement: Multimedia Appendix 1 [file jmir_v25i1e44919_app1.xlsx]

## Sheet: Sheet1
	Located in the assignment sheet						List the health behaviour or health topic that is covered (such as cancer, policy, diabetes…)	The location(s) where the intervention is delivered. Example: university/clinical/community/faith-based/home/worksite	What is the purpose of the manuscript; provide details that will give us highlights of the paper (e.g., the purpose of this paper was to report on the short term effectiveness of a dietary program, with special attention on the feasibility (adoption) of the program in a clinical setting	RCT, CC, Observational, etc. AND Efficacy, Effectiveness or Translational?)	Individual, setting, community, combination...	Reported gender of participants	Mean age of participants	Results measured at the longest study point	Is there a companion article to this particular intervention? (yes = 1; no =0)	If so, what is the citation we will need to search (later).	After full article review, is the article eligible?	(REACH) RE-AIM Overview Table							(EFFECTIVENESS) RE-AIM Overview Table						(ADOPTION) RE-AIM Overview Table						(IMPLEMENTATION) RE-AIM Overview Table					(MAINTENANCE) RE-AIM Overview Table
																	(1 = yes; reason= no)
Reviewer	ArticleID	Title	Journal	Author	Year	Country	Topic Area	Study Setting	Purpose of Article	Study Design	Level/Unit Analysis	Gender of Partcipants (number of males and females)	Participants Mean Age (years)	Study Results	Companion Article? (Y/N)	Companion Article Citation(s)	Eligible	The method used to identify the target population (Recruitment)	Inclusion criteria	Exclusion criteria	Use of qualitative methods to understand reach or recruitment	Sample Size	Participation rate	Sample representatives (The number of comparisons made, and differences, between the study sample and the target population or those that were eligible and declined participation)	Assessment of the effect on outcomes at shortest assessment point.	Imputation procedures reported (how missing data is processed)	The presence of quality-of-life measure.	Effects at longest follow-up.	Use of qualitative methods to understand outcomes.	Percent attrition or dropout rate.	Method of identifying target agent (agent should be identified regardless of the type of intervention).	Level of expertise of delivery agents (was specific training or level of understanding or influence reported for different intervention agents).	Inclusion and exclusion criteria for target agent (relevant for all intervention types)	The adoption rate (number of individuals or companies who took part or who were approached).	Comparison of settings/participants of adoption v non-adoption settings (demographics or environmental differences between adoption of program/intervention v non-adoption)	Use of qualitative methods to understand either adoption at setting level or staff participation.	The intervention type (individual component v multi-component).	Intensity (components of intervention).	The extent the protocol was delivered as intended (did the intervention achieve its intended implementation goal or did protocol need to be adapted)	A measure of cost (monetary or time).	Use of qualitative methods to understand the implementation of the study.	Was an individual’s behaviour assessed at least six months following completion of the intervention.	Is the program still in place.	Was the program modified.	Use of qualitative methods to understand the long-term effects.
Bill Hodgson	1	Integrating Mobile-health, health coaching, and physical activity to reduce the burden of chronic low back pain trial (IMPACT): a pilot randomised controlled trial	BMC Muscoskeletal Disorders	Amorim, A.B., Pappas, E., Simic, M., Ferreira, M. L., Jennings, M., Tiedemann, A., Carvalho-e-Silva, A. P., Caputo, E., Kongsted, A., and Ferreira, P. H.	2019	Australia	Physical activity and lower back pain	Home-based	To investigate the feasibility and preliminary efficacy of a patient-centred physical activity intervention, supported by health coaching and mobile health, to reduce care-seeking, pain and disability in patients with chronic low back pain after treatment discharge.	A pilot randomised control trial with blinded outcome assessment.	Individual	Males=34 Females=34	58.4	Participants in the intervention group had a 38% non-significant reduced rate of care-seeking (IRR: 0.62, 95% CI: 0.32 to 1.18, p = 0.14) compared to control group.	No	N/A	Yes	Participants were recruited from outpatient physiotherapy departments, local hospitals and the general community.	Inclusion criteria included: Adults 18 years or older, lower back pain persisting for over 12 weeks, discharged from physiotherapy but still symptomatic, users of a computer or internet-connected mobile/tablet device and fluent in English (verbal and written).	Exclusion criteria included: pregnancy, diagnosis of serious spinal pathology, a history of spinal surgery in the past 12 months; comorbid health conditions that would prevent active participation in increasing physical activity levels, lower back pain caused by involvement in a road traffic accident in the last 12 months or ongoing litigation.	No	n = 68	152 potential participants were screened for eligibility, 90 met the inclusion criteria (59%) and were invited to participate, with 68 agreeing to participate (75%).	There was no sample representative conducted.	Weekly over a 5 month period.	How missing data was processed was not reported.	Primary outcomes included level of lower back pain, care-seeking, pain levels and activity limitations. These were assessed through questionnaires and semi-structured interviews.	Data collected at end of 6-months.	No	13 (19%) participants dropped out of the study.	The method of identifying the target population was not reported.	The qualifications and expertise of the study team was not reported.	Inclusion and exclusion criteria were not reported for the target agent.	Four local hospitals and the community were targeted.	Not reported	No	Individual level with multi-components.	The intervention components included a physical activity and sedentary behaviour booklet, delivery of an individualised physical activity plan supported by an activity tracker (Fitbit) and mobile health app.	Due to technical issues with the web-based application used to collect outcomes the number of weekly surveys sent was reduced. Not all participants received the same number of surveys.	No measure of cost was reported.	One-to-one interviews were conducted which included questions on the implementation of the intervention.	Physical activity was assessed throughout the study through a Fitbit activity tracker and compared between baseline and the end of the study.	Not reported	Physical activity targets were changed to align with the WHO guidelines.	Not reported
Bill Hodgson	2	Usefulness of a Lifestyle Intervention in Patients With Cardiovascular Disease	The American Journal of Cardiology	Broers, E. R., Gavidia, M. G., Wetzels, M., Ribas, V., Ayoola, I., Piera-Jimenez, J., Widdershoven, J. W. M. G., Habibovi, M.	2019	Spain and Netherlands	lifestyle, health and cardiovascular disease.	Home-based	To (1) evaluate changes in objectively measured lifestyle- and health data derived from wearable devices and (2) examine which demographic, psychosocial, and clinical predictors are associated with improvement/deterioration of these measures.	A multicentre randomised controlled trial	Individual	Males=54 Females=96	61.1	Analysis showed that Number of Steps and Activity Level significantly changed over time (F = 58.21, p < 0.001; F = 6.33, p = 0.01). No significant changes were observed on blood pressure, weight, and sleep efficiency. Being male was associated with higher activity levels (F = 12.53, p < 0.001) and higher number of steps (F = 8.44, p < 0.01).	No	N/A	Yes	Recruitment details were not reported.	Inclusion criteria included adult (18+ years of age) patients diagnosed with hypertension, symptomatic heart failure, or coronary artery disease.	Exclusion criteria included not having access to the Internet or a compatible smartphone, having insufficient knowledge of the local language (i.e., Spanish, Dutch), suffering from life-threatening co-morbidities, cognitive impairment, a life expectancy of <1 year, on the waiting list for heart transplantation, or having a history of psychiatric illness other than affective/anxiety disorders.	No	n = 150	557 potential participants were screened for eligibility, 150 met the inclusion criteria and agreed to participate (27%).	There was no sample representative conducted.	Weekly over a 6 month period.	How missing data was processed was not reported.	Quality of life measures included anxiety levels, depression, distressed personality and sleep.	Data collected at end of 6-months.	No	6 (4%) participants dropped out of the study.	The method of identifying the target population was not reported.	The qualifications and expertise of the study team was not reported.	Inclusion and exclusion criteria were not reported for the target agent.	The adoption rate was not reported for this indicator.	Not reported	No	Individual level with multi-components.	The intervention components included a Fitbit (activity tracker), Beddit (sleep monitor), and Care portal (health monitoring system).	Only patients randomized to the intervention group were analysed for current study, because of the availability of sensor data.	No measure of cost was reported.	No	Physical activity was assessed throughout the study through a Fitbit activity tracker and Actigraph. Physical activity barriers and facilitators were assessed at the end of the study through one-to-one interviews.	Not reported	Not reported	Not reported
Bill Hodgson	3	Physical Activity Monitoring and Acceptance of a Commercial Activity Tracker in Adult Patients with Haemophilia	International Journal of Environmental Research and Public Health	Carrasco, J. J., Pérez-Alenda, S.,Casaña, J., Soria-Olivas, E., Bonanad, S., and Querol, F.	2019	Spain	Physical activity and haemophilia.	Home-based	To monitor the daily PA and analyse its evolution over time in a cohort of people with haemophilia using a commercial activity tracker.	An observational-prospective single-centre study	Individual	Males=16 Females=10	37.2	The 10,000 steps/day was reached by 57.7% of participants, with 12,603 (1525) and 7495 (1626) being the mean steps/day of the active group and non-active group, respectively. No significant variations (p > 0.05) in physical activity levels or adherence to activity tracker use were produced.	No	N/A	Yes	Participants diagnosed with haemophilia were recruited through routine hospital attendance.	Inclusion criteria included: (1) Males over 18 years old; (2) diagnosed with severe haemophilia and (3) under prophylaxis treatment.	Exclusion criteria included, presenting inhibitors and having suffered joint or muscle bleeding in the last three months.	No	n = 26	125 patients were approached to take part in this study, 75 (60%) met the inclusion criteria, and 28 (20%) agreed to participate in the study	There was no sample representative conducted.	End of week 1.	A mean valid day was classified as > 1,000 steps per day. If less was recorded the data was excluded from the analysis.	No quality of life measurement was undertaken for this indicator.	Data collected at end of 13-weeks.	No	2 (8%) participants dropped out of the study.	The method of identifying the target population was not reported.	The qualifications and expertise of the study team was not reported.	Inclusion and exclusion criteria were not reported for the target agent.	The adoption rate was not reported for this indicator.	Not reported	No	Individual level with multi-components.	The intervention components included a Fitbit Charge activity tracker which was used to measure steps, active minutes, and wear time.	The study protocol was achieved throughout this study.	No measure of cost was reported.	No	Not reported	Not reported	Not reported	Not reported
Bill Hodgson	4	Self-monitoring and reminder text messages to increase physical activity in colorectal cancer survivors (Smart Pace): a pilot randomized controlled trial.	BMC Cancer	Erin, L., Van Blarigan, H. C., Van Loon, C., Kenfield, S. A., Chan, J. M., and Mitchell, E.	2019	USA	Physical activity and cancer.	Home-based	To conduct a definitive randomised controlled trial to test the effect of a digital health physical activity intervention on clinical outcomes among colorectal cancer survivors. The team developed a digital health intervention, using a Fitbit Flex and daily text messages, aimed at increasing physical activity after completion of treatment for colorectal cancer.	A pilot randomised controlled trial	Individual	Males=34 Females=8	54	The intervention group wore their Fitbits a median of 74 days [88% of days in study period), and responded to a median of 34 (out of 46) text messages that asked for a reply. Among the intervention participants who completed the feedback survey, the majority (88%) reported that the intervention motivated them to exercise and that they were satisfied with their experience.	No	N/A	Yes	Participants were identified through the Cancer Registry at University of California, San Francisco (UCSF) or through recruitment in the UCSF Gastrointestinal Oncology Clinic or Gastrointestinal Oncology Survivorship Clinic.	Inclusion criteria included: stage II-III colon or rectal cancer, previous completion of cancer-directed therapy ≥ 3 months and < 2 years prior to enrolment, disease-free status at enrolment, ability to speak and read English, and ability to reliably access the internet and a mobile phone and navigate websites.	Exclusion criteria included individuals with any of 19 specific contraindications to moderate-to-vigorous physical activity (MVPA; e.g., acute myocardial infarction within six months, ongoing unstable angina, uncontrolled cardiac arrhythmia with hemodynamic compromise, active endocarditis) or who were already very active at baseline (defined as engaging in exercise for ≥ 30 min for≥ 5 days a week…	No	n = 42	406 patient records were reviewed with 221 (54%) being eligble and 42 (10%) consenting to take part.	There was no sample representative conducted.	End of week 4.	How missing data was processed was not reported.	No quality of life measurement was undertaken.	Data was collected at week 12.	No	3 (7%) participants dropped out of the study.	The method of identifying the target population was not reported.	The qualifications and expertise of the study team was not reported.	Inclusion and exclusion criteria were not reported for the target agent.	The adoption rate was not reported for this indicator.	Not reported	No	Individual level with multi-components.	The intervention components included receiving printed physical activity education materials, a Fitbit Flex activity tracker, and daily text messages.	Overall the protocol was followed except due to initial slow recruitment the eligibility criteria was expanded to include patients with stage I and completely resected stage IV disease and dropped the criteria regarding time after completion of therapy.	No measure of cost was reported.	No	Not reported	Not reported	Not reported	Not reported
Bill Hodgson	5	Impact of mHealth technology on adherence to healthy PA after stroke: a randomized study	Topics in stroke rehabilitation - Volume 27, Issue 5, pp. 354-368	Grau-Pellicer, M., Lalanza, J. F., Jovell-Fernaindez, E., & Capdevila, L.	2020	Spain	Stroke rehabilitation and physical activity.	Home-based	To investigate the effectiveness of a mobile-health (mHealth) App in improving levels of physical activity.	A pilot randomised unblinded trial	Individual	Males=19 Females=22	64.6	Satisfaction with the program was 89%. Sedentary time decreased by 54.2 minutes per day (P<.01) at postintervention and 26.8 minutes per day (P=.07) at follow-up, relative to baseline.	No	N/A	Yes	Participants were recruited through routine hospital attendance.	Inclusion criteria included age ≥18 years; diagnosis of ischemic or haemorrhagic stroke; functional ambulation classification (FAC) ≥3; Barthel Index ≥45.	Exclusion criteria included diagnosis of cognitive impairment); unstable cardiovascular disease; alcohol or other toxic substances abuse and decompensated psychiatric disorders that prevented from following a group session.	No	n = 41	191 patients were screened with 82 (43%) meeting the inclusion criteria and 41 (22%) consenting to take part.	No representative comparison was made.	The intervention group end of week 8. Control group end of 3-months.	How missing data was processed was not reported.	Self-perceived quality of life was collected using the EuroQol instrument.	The intervention group data was collected after 8-weeks. The control group data was collected after 3-months.	No	7 (17%) participants dropped out of the study	The method of identifying the target population was not reported.	The qualifications and expertise of the study team was not reported.	Inclusion and exclusion criteria were not reported for the target agent.	The adoption rate was not reported for this indicator.	Not reported	No	Individual level with multi-components.	The intervention components consisted of group meetings with a physical therapist, use of a digital platform based on two mHealth apps, Fitlab® Training and Fitlab® Test to supervise adherence to physical activity by measuring walking distance and walking speed.	The study protocol was achieved throughout this study.	No measure of cost was reported.	No	Not reported	Not reported	Not reported	Not reported
Bill Hodgson	6	A Behavioural Lifestyle Intervention to Improve Frailty in Overweight or Obese Older Adults with Type 2 Diabetes: A Feasibility Study	Journal of Frailty Aging	Jiwani, R., Wang, J., Li, C., Dennis, B., Patel, D., Gelfond, J., Liu, Q., Siddiqui, N., Bess, C., Monk, S.,Serra, M., Espinoza, S.	2022	USA	Physical activity, diet and type 2 diabetes.	Home-based	To determine the feasibility of a behavioural lifestyle intervention, enhanced with mobile health technology for self monitoring of diet and activity, to improve frailty in overweight/obese older adults (≥65 years) diagnosed with type 2 diabetes.	A single-arm, 6-month study.	Individual	Males=13 Females=7	67.8	Sitting time was reduced by 2.96 hours/day in the intervention group and by 0.53 hours in the control group.	No	N/A	Yes	Patricipants were recruited through a call centre, community advisory board, research volunteer registry, the University’s Find-a-Study recruitment website, advertisement in primary care clinics, local senior centres, local newspapers, local health fairs/community events, outreach to community leaders, and word of mouth.	Inclusion criteria included aged 65 years and older, all ethnic groups, self-report of diagnosed type 2 diabetes, overweight or obese (BMI ≥25 kg/m2), able to read and write in English, owns a smartphone.	Exclusion criteria included resident of a long-term care facility, History of substance abuse in the past year, Unsafe to walk, History of severe psychiatric disorders or cognitive impairment.	No	n = 20	82 patients were assessed for eligibility with 20 (24%) meeting the inclusion criteria and consenting to take part.	No representative comparison was made.	End of 6-months.	How missing data was processed was not reported.	Self-reported measures of health and quality of life were measured using the Patient-Reported Outcome Measurements Information System questionnaires.	Data collected at end of 6-months.	No	2 (1%) participants dropped out of the study	The method of identifying the target population was not reported.	The qualifications and expertise of the study team was not reported.	Inclusion and exclusion criteria were not reported for the target agent.	The adoption rate was not reported for this indicator.	Not reported	No	Individual level with multi-components.	The intervention components included 10 behavioural lifestyle sessions and a Fitbit activity tracker for self-monitoring of diet and activity.	The study protocol was achieved throughout this study.	No measure of cost was reported.	No	Adherence to Fitbit use was measured at the conclusion of the study.	Not reported	Not reported	Not reported
Bill Hodgson	7	Efficacy of a Physical Activity Counselling Program With Use of a Wearable Tracker in People With Inflammatory Arthritis: A Randomized Controlled Trial	Journal of Arthritis Care & Research	Li, L. C., Feehan, L. M., Xie, H., Lu, N., Shaw, C. D., Gromala, D., Aviña-Zubieta, J. A.,Koehn, C., Hoens, A. M.,English, K.,Tam, J.,Therrien, S.,Townsend, A. F.,Noonan, G.,Backman, C. L.	2020	Canada	Physical activity and rheumatoid arthritis.	Home-based	To assess the efficacy of a multifaceted counselling intervention at improving physical activity. participation and patient outcomes.	A randomised controlled trial with a delayed-control design	Individual	Males=52 Females=66	71.5	The adjusted mean difference in moderate to vigorous physical activity was 9.4 minutes/day (P = 0.06). A significant effect was found in pain (–2.45, P = 0.04) and perceived walking habit (0.54, P = 0.02).	No	N/A	Yes	Participants were recruited from a local health authority, arthritis Program and via social media.	Inclusion criteria included if they had a physician confirmed diagnosis of rheumatoid arthritis or systemic lupus erythematosus, had an email address, daily access to the internet, and were able to attend an in-person session.	Exclusion criteria included people who had used any physical activity wearable devices or indicated that it was unsafe to be physically active without health professional supervision.	No	n = 118	317 patients showed an interest in the study with 298 (94%) meeting the inclusion criteria and 118 (37%) consenting to take part.	No representative comparison was made.	End of week 9.	How missing data was processed was not reported.	No quality of life measurement was undertaken.	Data collected at end of 27-weeks.	No	10 (9%) participants dropped out of the study.	The method of identifying the target population was not reported.	All study physical therapists (n = 11) received a 2-day training in motivational interviewing offered by the University of British Columbia. In addition, they attended an orientation session, received a counselling guide, and shadowed at least 1 education and counselling session before they were paired with a participant.	Inclusion and exclusion criteria were not reported for the target agent.	The adoption rate was not reported for this indicator.	Not reported	No	Individual level with multi-components.	The intervention components included an in-person education session with a physical therapist, use of a Fitbit Flex 2 and bi-weekly phone calls from a physical therapist.	The study protocol was achieved throughout this study.	No measure of cost was reported.	No	Physical activity was assessed at baseline and at the end of the study.	Not reported	Not reported	Not reported
Bill Hodgson	8	Mobile health app with social media to support self-management for patients with chronic kidney disease: prospective randomized controlled study	Journal of medical Internet research - Volume 22, Issue 12, pp	Li, W. Y., Chiu, F. C., Zeng, J. K., Li, Y. W., Huang, S. H., Yeh, H. C., Cheng, B. W., & Yang, F. J.	2020	Taiwan	Physical activity and chronic kidney disease.	Home-based	To evaluate the effectiveness of wearable devices, a health management platform, and social media at improving the self-management of chronic kidney disease, with the goal of establishing a new self-management intervention model.	A two-arm randomised controlled trial with a pre-test-post-test design.	Individual	Males=9 Females=51	53.5	After the intervention, the intervention group showed significantly higher scores for self-efficacy (mean 171.28, SD 22.92 vs mean 142.21, SD 26.36; P<.001) and self-management (mean 54.16, SD 6.71 vs mean 47.58, SD 6.42; P=.001). Kidney Disease Quality of Life scores were also higher in the intervention group (mean 293.16, SD 34.21 vs mean 276.37, SD 32.21; P=.02). The number of steps per day in…	No	N/A	Yes	Participants were recruited through routine hospital attendance.	Inclusion criteria included aged ≥20 years and a diagnosis of chronic kidney disease stage 1-4.	Exclusion criteria included an inability to use a smartphone, impaired walking capacity, a psychiatric disorder, or any hospitalisation during the previous 3 months.	No	n = 60	92 patients met the inclusion criteria with 60 (65%) consenting to take part.	No representative comparison was made.	After 90 days.	How missing data was processed was not reported.	Quality of life was measured by the KDQOL-SF(dialysis version) questionnaire. This instrument was developed for patients with kidney disease who are on dialysis and has been adapted for non-dialysis patients.	Data was collected at 90-days.	No	11 (27%) participants dropped out of the study.	The method of identifying the target population was not reported.	The qualifications and expertise of the study team was not reported.	Inclusion and exclusion criteria were not reported for the target agent.	The adoption rate was not reported for this indicator.	Not reported	No	Individual level with multi-components.	The intervention components included a wearable Heart Rate Smart Wristband (steps, calories, and sleep), a mobile application for connecting to a health management system, and feedback in respect of diet exercise and sleep.	The study protocol was achieved throughout this study.	No measure of cost was reported.	No	Not reported	Not reported	Not reported	Not reported
Bill Hodgson	9	Adherence to a lower versus higher intensity physical activity intervention in the Breast Cancer & Physical Activity Level (BC-PAL) Trial.	Journal of cancer survivorship : research and practice - Volume 0, Issue 0, pp	McNeil, J., Fahim, M., Stone, C. R., O'Reilly, R., Courneya, K. S., & Friedenreich, C. M.	2021	Canada	Physical activity and breast cancer.	Home-based	To examine adherence to a lower versus higher intensity physical activity (PA) prescription in breast cancer survivors in the Breast Cancer & Physical Activity Level (BC-PAL) Trial and to assess associations between baseline characteristics with mean PA adherence in both intervention groups combined.	A single-centre, three-armed, 12-week randomized control trial	Individual	Males=0 Females=45	51.2	Higher relative time within the prescribed HRR zone was noted in the lower versus higher intensity PA groups (eβ=3.12, 95% CI=1.97, 4.95). Social support was inversely associated with relative PA time within the prescribed HRR zone (eβ=0.83, 95% CI=0.72, 0.97) and absolute PA time ≥40% of HRR (eβ= 0.82, 95% CI: 0.71, 0.93). Baseline VO2max was inversely associated with relative PA adherence (eβ=0…	No	N/A	Yes	Participants were recruited through a local cancer registry.	Inclusion criteria included females aged ≥18 years, diagnosed with breast cancer, self- reported low recreational physical activity levels, non-pregnant, able to follow a physical activity program and received medical clearance from a physician and able to meet with study staff in Calgary on six occasions for data collection.	Not reported	No	n = 45	900 patients were contacted with 109 (12%) showing an interest and 45 (5%) consenting to take part.	No representative comparison was made.	Weekly.	How missing data was processed was not reported.	No quality of life measurement was undertaken.	Data was collected at 12-weeks.	In addition to the activity tracker, participants received a diary with questions on goal setting, the feasibility of the prescribed physical activity goals, and strategies and barriers to physical activity participation. They were instructed to complete this diary every 3 weeks, at which time active follow-up discussions by phone or e-mail were initiated by the study exercise physiologists to re…	4 (9%) participamnts dropped out of the study.	The method of identifying the target population was not reported.	The qualifications and expertise of the study team was not reported.	Inclusion and exclusion criteria were not reported for the target agent.	The adoption rate was not reported for this indicator.	Not reported	No	Individual level with multi-components.	The intervention components included a polar activity tracker, diary to record physical activity goals and behaviour change instructions.	The study protocol was achieved throughout this study.	No measure of cost was reported.	No	Not reported	Not reported	Not reported	Not reported
Bill Hodgson	10	Wearable devices and mobile technologies for supporting behavioural weight loss among people with serious mental illness.	Journal of Psychiatry Research	Naslund, J. A., Aschbrenner, K. A., Scherer, E., McHugo, G., Marsch, L. A., Bartels, S. J.	2016	USA	Physical activity, weight loss and mental illness.	Home-based	To examine whether daily step count measured using Fitbit wearable devices was associated with weight loss and improved fitness among individuals with serious mental illness enrolled in a 6-month lifestyle program.	An exploratory study	Individual	Males=13 Females=21	58.7	Participants had a schizophrenia spectrum disorder(23.5%), major depression (50.0%), or bipolar disorder (26.5%), and wore Fitbits most of the days (M=86.2%) they were enrolled in the study. At 6-months, higher average daily step count was associated with greater weight loss (F=5.07; df=1,32; p=0.0314), but not improved fitness (F=1.92; df=1,31; p=0.176).	No	N/A	Yes	Participants were recruited through an community mental health centre.	Inclusion criteria included age 21 or older; had serious mental illness defined by an axis I diagnosis of schizophrenia, schizoaffective disorder, major depressive disorder, or bipolar disorder; spoke English; were on stable pharmacological treatment; and had obesity defined as body mass index (BMI) >30.	Exclusion criteria included if they had any medical contraindication to weight loss; were pregnant or planning to become pregnant within the next 6 months; or had a current diagnosis of an active alcohol-use or substance-use disorder.	No	n = 34	Not reported	No representative comparison was made.	Daily.	How missing data was processed was not reported.	No quality of life measurement was undertaken.	Data collected at end of 6-months.	No	9 (27%) participants dropped out of the study.	The method of identifying the target population was not reported.	The qualifications and expertise of the study team was not reported.	Inclusion and exclusion criteria were not reported for the target agent.	The adoption rate was not reported for this indicator.	Not reported	No	Individual level with multi-components.	The intervention components included a Fitbit Zip activity tracker combined with the Fitbit mobile application, group based lifestyle program focusing on weight loss and text messages to attend arranged exercise classes.	The study protocol was achieved throughout this study.	No measure of cost was reported.	No	A Fitbit activity tracker was used to measure difference in number of daily steps between baseline and the end of the study.	Not reported	Not reported	Not reported
Bill Hodgson	11	A Pilot Randomized Controlled Trial Using SystemCHANGE Approach to Increase Physical Activity in Older Kidney Transplant Recipients	Progress in Transplantation - Volume 30, Issue 4, pp. 306-314	O'Brien, T., Russell, C. L., Tan, A., Mion, L., Roas, K.,Focht, B., Daloul, R., & Hathaway, D.	2020	USA	Physical activity and kidney transplant.	Home-based	To test a walking intervention to enhance daily steps and health outcomes in older kidney recipients.	A pilot feasibility study using a randomised controlled trial (RCT) parallel design	Individual	Males=23 Females=37	50.2	The intervention group increased daily steps at 3 months (mean difference, 608; standard error = 283, P = .03) compared to the control group. The secondary outcome of heart rate decreased for the intervention group (baseline [mean] 74.4þ 10.8 [standard deviation, SD;] vs 6 months [mean] 67.6þ 11.3 [SD]; P ¼ .002) compared to the control group (baseline [mean] 70.67 + 10.4 [SD]; vs 6 months [mean]…	No	N/A	Yes	Participants were recruited from a local transplant centre.	Inclusion criteria included age 60 years or older, functioning kidney transplant (not on dialysis), ability to speak English, possession of a smartphone, no use of assistive devices for walking, and 3 months post transplant.	Exclusion criteria included participating in a weight loss program or structured exercise program, currently using an activity tracker, unable to pass a brief cognitive screening test, or planning to move out of the area within the next 6 months.	No	n = 60	424 patients were approached with 206 (49%) meeting the inclusion criteria and 60 (14%) consenting to take part.	No representative comparison was made.	At end of 3-months.	How missing data was processed was not reported.	No quality of life measurement was undertaken.	Data collected at end of 6-months.	Through qualitative analysis participants identified important people who influenced their physical activity, identified routines that occur daily, weekly, or monthly, focusing on the impact of these routines on physical activity. In monthly sessions, participants reviewed their activity tracker report with the research team. During each session, participants were asked, “Tell me what you are lea…	10 (17%) participants dropped out of the study.	The method of identifying the target population was not reported.	All research staff were trained by a SystemCHANGE™ expert. The research assistants completed 6 simulated participants until 100% competency was demonstrated.	Inclusion and exclusion criteria were not reported for the target agent.	The adoption rate was not reported for this indicator.	Not reported	No	Individual level with multi-components.	The intervention components included a behaviour change education program and activity tracker.	The study protocol was achieved throughout this study.	No measure of cost was reported.	No	An activity tracker was used to measure daily steps and health outcomes between baseline and the end of the study.	Not reported	Not reported	Not reported
Bill Hodgson	12	Mobile Health Intervention Promoting Physical Activity in Adults Post Cardiac Rehabilitation: Pilot Randomized Controlled Trial.	JMIR formative research - Volume 5, Issue 4, pp. 1	Park, L. G., Elnaggar, A., Lee, S. J., Merek, S., Hoffmann, T. J., Von Oppenfeld, J., Ignacio, N., & Whooley, M. A.	2021	USA	Cardiac rehabilitation and physical activity.	Home-based	To examine preliminary effects of an mHealth intervention on group differences in PA and functional capacity and group differences in depression and self-efficacy to maintain exercise after cardiac rehabilitation.	A pilot randomiaed control trial with 2 arms	Individual	Males=40 Females=20	65	The intervention group had a statistically significant higher mean daily step count compared with the control (8860 vs 6633; P=.02). There was no difference between groups for the 6MWT, depression, or self-efficacy to maintain exercise.	No	N/A	Yes	Participants were recruited through community cardiac rehabilitation centres.	Inclusion criteria included were at least age 18 years, had a history of cardiovascular disease, owned a smartphone or tablet, and were within 2 weeks of completing cardiac rehabilitation.	Exclusion criteria included cognitive impairment, lack of English proficiency or literacy, or unstable clinical conditions (e.g., unstable arrhythmias, uncontrolled hypertension, active infection, second or third degree heart block).	No	n = 60	109 patients were assessed for eligibility and 60 (55%) meeting the inclusion criteria and consenting to take part.	No representative comparison was made.	At end of 3-months.	The analysis included a small amount of missing data for the covariates. The analyses used multiple imputation by chained equations, using 5 imputations t9o manage the missing data.	A patient Health Questionnaire was used to measure self-reported depressive symptoms.	Data collected at end of 3-months.	No	7 (12%) participants dropped out of the study.	The method of identifying the target population was not reported.	The qualifications and expertise of the study team was not reported.	Inclusion and exclusion criteria were not reported for the target agent.	The adoption rate was not reported for this indicator.	Not reported	No	Individual level with multi-components.	The intervention components included a mobile app, supportive text messages on motivation, educational messages relating to cardiovascular disease management and a Fitbit Charge 2 activity tracker to track step counts.	The study protocol was achieved throughout this study.	No measure of cost was reported.	No	Not reported	Not reported	Not reported	Not reported
Bill Hodgson	13	A Walking Intervention to Increase Weekly Steps in Dialysis Patients: A Pilot Randomized Controlled Trial	American Journal of Kidney Diseases	Sheshadri, A., Kittiskulnam, P., Lazar, A. A., Johansen, K. L.	2020	USA	Physical activity and kidney disease.	Home-based	To assess the feasibility of a pedometer-based intervention to gather preliminary evidence about its impact on physical activity, symptoms, and surrogates of cardiovascular risk.	A randomised controlled trial	Individual	Males=47 Females=13	58	After 3 months, patients randomly assigned to the intervention increased their average daily steps by 2,256 (95% CI, 978-3,537) more than the 30 controls (P < 0.001). Heart rate variability increased by 14.94 (95% CI, 0.31-33.56) milliseconds in the intervention group as compared with controls (P = 0.05). There were no statistically significant differences across intervention groups in symptoms, …	No	N/A	Yes	Patients were recruited from local dialysis clinics.	Inclusion criteria included adults 18 years or older, receiving haemodialysis or any form of peritoneal dialysis, having telephone access, and being ambulatory. Patients using a cane or other assistive device were eligible.	Exclusion criteria included patients using wheelchairs and scooters.	No	n = 60	123 patients were assessed for eligibility with 60 (49%) meeting the inclusion criteria and consenting to take part.	No representative comparison was made.	At end of 3-months.	How missing data was processed was not reported.	Qualitative analysis was conducted to measure vitality, dialysis symptoms, and depression.	Data collected at end of 6-months.	No	7 (12%) dropped out of the study.	The method of identifying the target population was not reported.	The qualifications and expertise of the study team was not reported.	Inclusion and exclusion criteria were not reported for the target agent.	The adoption rate was not reported for this indicator.	Not reported	No	Individual level with multi-components.	The intervention components included a pedometer and weekly counselling sessions for step goal setting.	The study protocol was achieved throughout this study.	No measure of cost was reported.	No	Daily steps were measured using a pedometer and difference between baseline and the end of the study calculated.	Not reported	Not reported	Not reported
Bill Hodgson	14	A Behavioral Lifestyle Intervention Enhanced With Multiple-Behavior Self-Monitoring Using Mobile and Connected Tools for Underserved Individuals With Type 2 Diabetes and Comorbid Overweight or Obesity: Pilot Comparative Effectiveness Trial	JMIR Mhealth and Uhealth	Wang, J., Cai, C.., Padhye, N., Orlander, P., Zare, M.	2018	USA	Physical activity, weight loss and glyceamic control.	Home-based	To examine the feasibility of and compare preliminary efficacy of a behavioral lifestyle intervention using smartphone- or paper-based self-monitoring of multiple behaviors on weight loss and glycemic control in a sample of overweight or obese adults with type 2 diabetes mellitus living in underserved communities.	A pilot comparative effectiveness trial	Individual	Males=11 Females=15	56.4	Participants lost an average of 2.73% (mobile group) and 0.13% (paper group) weight at 6 months, whereas the control group had an average 0.49% weight gain. HbA1c changed from 8% to 7% in the mobile group, 10% to 9% in the paper group, and maintained at 9% for the control group. A significant difference on HbA1c at 6 months was found among the 3 groups (P=.01).	No	N/A	Yes	Participants were recruited from a local community health center.	Inclusion criteria included adults aged 12 to 75 years, had a diagnosis of type 2 diabetes for at least 6 months, were overweight or obese (body mass index, BMI>25), were able to read and write in English, had completed or were about to complete the basic diabetes self-management education offered at the recruitment site.	Exclusion criteria included had a history of severe psychiatric disorders, were unable to perform regular activity, were currently or planned to be pregnant or nursing in the next 6 months, had a planned vacation in the next 6 months, had previously participated in an intensive behavioral lifestyle intervention and had substance abuse in the past year.	No	n = 26	26 patients were assessed for eligibility with 26 (100%) meeting the inclusion criteria and consenting to take part.	No representative comparison was made.	At end of 3-months.	How missing data was processed was not reported.	No quality of life measurement was undertaken.	Data collected at end of 6-months.	No	2 (8%) dropped out of the study.	The method of identifying the target population was not reported.	The qualifications and expertise of the study team was not reported.	Inclusion and exclusion criteria were not reported for the target agent.	The adoption rate was not reported for this indicator.	Not reported	No	Individual level with multi-components.	The intervention components included attending group behaviour change sessions focusing on diet, weight and physical activity and pedometers for measuring steps.	The study protocol was achieved throughout this study.	No measure of cost was reported.	No	Physical activity, weight loss and blood glucose levels were assessed between baseline and the end of the study.	Not reported	Not reported	Not reported
Bill Hodgson	15	The Feasibility and Longitudinal Effects of a Home-Based Sedentary Behavior Change Intervention After Stroke	Archives of Physical Medicine and Rehabilitation	Ezeugwu, V. E., Manns, P. J.	2018	Canada	Sedentary time, physical activity and stroke.	Home-based	To evaluate the feasibility and preliminary effects of a sedentary behavior change intervention on sedentary behavior, physical activity, function, and quality of life following inpatient stroke rehabilitation.	A single-group, longitudinal, intervention study	Individual	Males=28 Females=6	66.7	Satisfaction with the program was 89%. Sedentary time decreased by 54.2 (SD 13.7) minutes per day (P<.01) at post intervention and 26.8 (SD 14.0) minutes per day (P= .07) at follow-up, relative to baseline. There were significant improvements in walking speed, cognition, impairment, and self-reported quality of life over time (P<.05). Self-efficacy was high across all time points. The number of s…	No	N/A	Yes	Participants identified prior to hospital discharge after a stroke.	Inclusion criteria included adults aged 18 years and older, within 2 weeks of potential discharge to home from inpatient stroke rehabilitation, able to stand up from a chair and walk at least 5 meters with or without gait aids, and able to understand 2-step commands.	Exclusion criteria included Individuals with neurological problems other than from stroke, and those medically unstable or unable to give informed consent to research participation.	No	n = 34	44 patients were assessed for eligibility with 34 (77%) meeting the inclusion criteria and consenting to take part.	No representative comparison was made.	At the end of 8-weeks.	How missing data was processed was not reported.	Stroke-specific quality of life was assessed using the Stroke Impact Scale.	Data collected at end of 8-weeks.	No	2 (6%) dropped out of the study.	The method of identifying the target population was not reported.	The qualifications and expertise of the study team was not reported.	Inclusion and exclusion criteria were not reported for the target agent.	The adoption rate was not reported for this indicator.	Not reported	No	Individual level with multi-components.	The intervention involved interrupting and replacing sedentary time with upright activities (standing and walking) at home and in the community. An activity monitor was used throughout the intervention.	The study protocol was achieved throughout this study.	No measure of cost was reported.	No	Not reported	Not reported	Not reported	Not reported
